# Supplementary material for: Mechanical forces pattern endocardial Notch activation via mTORC2-PKC pathway
Source: eLife. 2025 Feb 11;13:RP97268. doi: 10.7554/eLife.97268 (PMC11813223; doi:10.7554/eLife.97268)
Supplement: Figure 3—figure supplement 2—source data 1. [file elife-97268-fig3-figsupp2-data1.csv]

	group1_clean_R1_count	group2_clean_R1_count	group3_clean_R1_count	group4_clean_R1_count
mt-Nd5	36645	49078.6	52170	42199.2
mt-Nd4	78897.8	111828	103151	88353.4
mt-Nd2	50078.2	66489.4	60584.4	46940
mt-Nd1	84542.4	113169	107212	88520.3
Gm21060	0	0	0	0
Csf2ra	287.001	355	308.001	375.144
Fam45a	607	859	758	741
Eif3a	13655.7	19832	18303.7	18055
Rab11fip2	190.002	301.001	281.999	271
Emx2	0	0	0	0
Pdzd8	2442.52	3329	3107.4	3072
Slc18a2	1323.01	1579.01	1570.67	1815
Kcnk18	0	0	0	0
Shtn1	2	1	2	4
Hspa12a	303.001	437.001	302.227	271.001
Pnliprp1	0	0	0	0
Atrnl1	1344.46	1595.68	1526.14	1441.25
Trub1	586	562	597.999	576.955
Fam160b1	1485	1866	1856	1658
Ablim1	2375	2951.46	2492	2280.48
Ccdc186	1010	1470	1380	1396
Plekhs1	0	6	5	3
Casp7	1366.42	1508	1508	1559.13
Zdhhc6	1639	1983.68	1720.13	1681
Acsl5	2943.8	3566.36	3283.99	3254.56
Gucy2g	12	13	3	16
Adra2a	103	70	83	89
Shoc2	2136	2909	2513	2564.7
Pdcd4	1000.99	1333	1214.03	1053
Rbm20	80	87	93	106
Dusp5	448.829	577.594	483.886	460.073
Add3	4321.03	5433.44	4920.42	4845.06
Cfap58	0	0	0	1
Itprip	834	1064.97	1086	1051
Sfr1	6115	7720.17	6762.83	6124.12
Stn1	1178.11	1306.94	1138.96	1155.99
Calhm2	395.029	432.797	368	429.11
Taf5	588	756	650	644
Nt5c2	802.998	1081	1052	1123
Borcs7	279.705	380.363	371.474	308.141
Sfxn2	508	669	637.999	519
Arl3	935.956	974	823.001	834.539
Mfsd13a	267	317	313	236
Fbxl15	122.463	75.589	52.943	63.279
Gbf1	2934.94	3695.92	3136.09	3532
Hps6	163	170	145	126
Armh3	513	632	617	608
Oga	3682.63	4357.97	4273.31	3948.14
Npm3	1216.7	1286.91	1083.45	1068.73
Fbxw4	451	557.001	482.992	453
Gm17018	634.062	653.768	523	579
Btrc	969.127	1030	1069.66	894.999
Tlx1	16	13	24	16
Kazald1	22	13	14	0
Sema4g	226	297	343	288
Pax2	0	0	0	0
Ndufb8	3080.06	2731.4	2491.77	2428
Gm20538	0	0	0	0
Sec31b	17	17	24	48
Wnt8b	0	0	0	0
Scd1	113.129	130.193	128.505	93.288
Scd3	0	0	1.688	1.832
Bloc1s2	870	740.616	686	732
Cwf19l1	405	568.004	527	590
Chuk	1143.9	1663	1557	1426
Entpd7	604.319	714.078	615.525	659.313
Nkx2-3	9	27	1	14
Got1	972	1104	920.891	928
Hpse2	0	3	2	0
Zfyve27	534.001	597	582	624
Avpi1	120	107	82	105
Morn4	424	426	417	424
4933411K16Rik	2	1	2	2
Hoga1	12	39	7	11
Ubtd1	600.966	656	617	517
Rrp12	1342	1568.24	1531	1453
Frat2	248	242	312	191
Slit1	2	8	0	4
Lcor	529	863	823.989	748.2
Blnk	0	2	2	0
Zfp518a	927.052	1060	1249	1220
Ccnj	1140	1414.08	1263	1380
Cc2d2b	6	1	2	11
Cyp2c67	0	0	0	0
Cyp2c65	0	0	0	0
Hells	2661.32	3706.48	3943	3621.35
Plce1	575	903	809.004	721.001
Pde6c	0	0	0	0
Ffar4	0	0	0	0
Cep55	1344.11	1386	1371	1308
Myof	601	899.001	771.066	767.001
Cyp26a1	98	119	154	196
Cyp26c1	6	6	5	0
Marchf5	2261.62	2390.71	2125.24	2257.45
Cpeb3	40.999	111.999	70	64
Btaf1	1985.2	2548	2631.22	2526
Fgfbp3	50	64	78	35
Hectd2	155	177.958	132.544	145
Htr7	0	1	0	1
Kif20b	1726.11	1927.89	1844.2	1904
Pank1	381	528	535.001	443
Slc16a12	19	21	32	27
Ifit1bl1	5	3	4	0
Ifit2	145	228	198	168
Fas	18	30	30	25
Acta2	2327.37	1370.04	934.022	1679
Lipm	0	0	0	0
Pten	2791.49	3676.07	3464.96	3355.18
Minpp1	1971.34	2631.15	2454.6	2392.74
Rpl9-ps6	33.559	21.942	2.376	21.925
Sgms1	1369.41	1812.08	1760	1758
Cstf2t	1739.05	2399	2074	2069
Dkk1	102	165	171	144
Gldc	2975.01	3184.34	2738.23	2612.62
Uhrf2	3881.91	4807.68	4615.69	4733.57
Ranbp6	693	733	879	869
Pdcd1lg2	0	0	0	0
Plgrkt	208.001	219.001	186	148
4430402I18Rik	0	6.114	1	0
Glis3	60	165	114	165
Rfx3	477.001	616.001	614	693
Vldlr	217.044	238.999	263.001	281
Smarca2	1474.99	2279.78	1902.86	1939
Dmrt1	0	0	0	0
Kank1	5431.43	8362.56	7107.33	6479
Dock8	428	456	429.002	541
Foxd4	0	0	0	0
Pgm5	79	49	22	75
Tmem252	31.226	10.036	26.081	17.504
Fam122a	304	323	275	265
Tjp2	2995.23	3972.4	3540.5	3976.34
Apba1	161	177.961	140	149
Ptar1	1246	1769.01	1733	1769
Klf9	122	174.058	103	129
Trpm3	246.541	380	401	287.054
Abhd17b	804	1300.1	1239	1171.76
Aldh1a7	6	0	1	1
Anxa1	137	152	108	96
Trpm6	5	7	3	7
Carnmt1	1004.93	1252.5	1179.63	1117.97
Nmrk1	99.063	84.017	77.178	49
Ostf1	925	1189.01	951	998.999
Pcsk5	1579.09	2314	2102	2188.99
Gcnt1	1399.7	1898.39	1974.72	2025
Prune2	100.37	94.005	95.015	125.118
Gna14	4	10	11	3
Gnaq	2305	2971.84	2706	2347
Tle4	852	1086.42	982.01	1007
Zfp91	0	26.034	0	25.384
Cntf	43	38.772	50	60.337
Keg1	9	12	10	13
Glyat	6	7	7	4
Dtx4	62	105	131	95
Mpeg1	4	6	3	1
Olfr1441	0	0	2	0
Aldh1a1	8	22	14	33
Olfr1423	1.125	5.718	1.15	1.003
Osbp	2061	2842.03	2536.01	2382
Patl1	1658.09	1835.15	1830	1844
Olfr1420	0	1	0	0
Olfr1419	0	2	0	0
Olfr1417	0	0	3	0
Ms4a4d	5	1	5	4
Ms4a6b	6	0	0	0
Ms4a4c	3	0	0	0
Ptgdr2	21.531	13.373	10.286	10.225
Prpf19	6532.68	7055.84	6494.17	6335.22
Tmem109	1609.86	1857	1580	1437
Tmem132a	4333.62	5129.35	4921.39	4609.77
Cd5	32	26	29	43
Pga5	0	2	0	0
Ddb1	23691.3	30848.1	28038.3	27788.6
Ppp1r32	4	6	8	6
Dagla	207	224	197	264
Fen1	2359.22	2531.8	2245.11	2046.84
Fads1	3491	4378.88	3998	3522
Fads2	3030.23	3743.04	3284.52	2814
Best1	9	14	11	18
Fth1	8564.06	9510.52	8697.96	8450
Incenp	3974.42	4355.69	3749	3664.62
Scgb2a2	0	1	0	0
Eef1g	29257.8	28437.5	26491.7	26776.6
Ints5	1311.4	1588.93	1538	1254.55
Gm49416	0	1.526	0	0
1810009A15Rik	1340.41	1239.03	1013.07	990.444
Gm50139	27.4	15.64	0	0
Ttc9c	1582	1968.51	2120	1867.04
Polr2g	1635	1666.85	1470	1492
Tmem179b	241	268	254	212
Tmem223	644	566.873	504	479
Stx5a	1643.32	1776.76	1698.33	1681.76
1700092M07Rik	12	3	9.077	11
Slc22a30	3	1	3	3
Slc22a26	0	0	0	0
Lgals12	0	0	0	0
Spindoc	1532.5	1248.67	1504.2	1512.15
Cox8a	3162.79	3346	2828.93	2780.77
Flrt1	0	1	0	0
Macrod1	3	9	11	20
Dnajc4	150	123	142	129
Kcnk4	0	0	2	0
Trmt112	1069.05	1239.24	996.908	904.526
Prdx5	1424.38	1305.57	1152.37	1241.63
Ccdc88b	32	23	5	14
Pygm	133	115	85	90
Ppp2r5b	741	979.58	810	783
Gpha2	0	0	0	0
Batf2	0	0	1	0
Arl2	698	674.999	552	561.006
Snx15	418	408.001	354.001	377.177
Sac3d1	860.617	702.976	619	587
Cdca5	980.057	1054	972	1018
Tmem262	7	0	0	0
Vps51	897.335	1004.12	1018.76	1057.61
Tm7sf2	181	142.583	113.793	147.999
Fau	11895.7	11590.3	9559.26	9845.04
Mrpl49	1633	1475.95	1583.74	1314
Slc22a20	0	0	0	0
Cdc42ep2	552	586.957	484	569
Dpf2	3686.63	4141.85	3889.14	3874.56
Slc25a45	327.999	295	290	262
Frmd8	2315.61	2623.22	2514.35	2350.93
Scyl1	2270.8	2551.15	2379.29	2310.46
Znrd2	511.819	470.052	353.767	450.195
Map3k11	3921.62	4870.49	4293.7	4188.64
Rela	1585.23	2012.11	1719	1601
Ovol1	0	0	1.235	3.377
Snx32	74.037	100.237	82.281	45.057
Cfl1	32327.1	38582.7	31520.6	30573.4
Mus81	419	472.277	388.999	437
Efemp2	1542.85	2089.87	1959.68	1739
Ccdc85b	1463	1530.36	1263	1173
AI837181	791.446	923.003	850.753	883
Eif1ad	1823.18	2253.55	2031.4	1955.02
Cst6	0	1	1	1
Pacs1	1896.55	2544.01	2239	2249
Klc2	848.918	954.623	822.721	939.51
Yif1a	847.643	868.833	777	666
Olfr1459	0	1	8	0
Cd248	255	266.038	270	215
Gm50388	0	57.362	43.123	158.22
Mrpl11	1618	1614.33	1448.62	1387.24
Peli3	3	2	0	5
Dpp3	3808	4235.62	4090.49	4105.99
Rbm4	813.595	802.093	832.17	752.151
Gm960	0	0	4	5
Rce1	592.16	595	590.001	644
Lrfn4	1261.25	1430.25	1324.3	1264.7
Pcx	321.003	380	325	343
Syt12	25.775	31.375	29.072	33
Kdm2a	3462	4576.44	4184	4486.75
Ankrd13d	49	28	57	31
Pold4	206	228	222.61	162
Gm45928	0	0	0	0
Ppp1ca	12583.6	12564.2	11375.6	11115.7
Tbc1d10c	21	11.931	25.426	11.851
Carns1	29.774	22.857	48	30
Coro1b	3274.54	3291.37	3034.77	3057.36
Cabp4	2	1	0	1
Tmem134	1020.74	911.815	888	800.001
Aip	1170.23	1215.47	996	957.067
Pitpnm1	57	39	71	40
Gstp3	0	4	5	2
Gstp1	2925.04	2259.84	2067.42	1971.76
Ndufv1	1979	2310.7	2091.95	1882
Nudt8	89.686	120.515	112.012	84.146
Aldh3b2	0	1	0	0
Aldh3b3	0	0	0	0
Tcirg1	1006	1017.05	1179	932.088
1810055G02Rik	607.001	645	679	582
Lrp5	4912.31	5973.63	5491.65	5069.69
Gal	0	1	0	0
Tesmin	4	16	8	0
Cpt1a	836	1177	1010	828
Mrpl21	1260.89	1144.6	1038.99	1031
Ighmbp2	341	517.757	501.009	386
Cd226	29	27	30	28.999
Cyb5a	2477.09	2419.97	2037	1984
Cndp2	2016	2165.47	1802.75	1909
Cndp1	1	1	5	4
Zfp516	1811.86	2443.49	2332	2283.3
Zfp236	1138.47	1650.13	1551.04	1596
Mbp	8	27	21	24.001
Galr1	0	0	0	0
Sall3	1756	2725	2578	2526.44
Ctdp1	1561.24	2076	1947	1865
Hsbp1l1	11	11	4	6
Rbfa	490.183	525.269	416.21	450.216
Adnp2	767	1197	1273.63	1214
Slc14a1	44	22	24	54
Epg5	410.808	605	441	561
Pstpip2	22	36	37	31
Gm50364	0	3.058	2.876	0
Smad2	2587.22	3404	3390.03	3087
Zbtb7c	30	45	27	22
Smad7	2149.01	3022	3447.44	3236
Rpl17	17435.2	17080.3	14787.6	14263.8
Ska1	620.975	518.001	515	531
Mapk4	27	28	7	30
Elac1	245	273	237	374
Dcc	0	1	1	0
Mbd2	1552.41	1663.28	1630.68	1597.03
Poli	268	334.178	292	305.001
4930503L19Rik	1136.77	1518.25	1584.57	1771
Fam210a	1198.01	1637	1401.81	1473.88
Cep192	2256.01	2672	2858.09	2596
Seh1l	2533.75	3205.43	2888.09	2919.32
Psmg2	907	840	866	814
Cep76	494	652	736	649
Afg3l2	1587	1906	1815.17	1795
Impa2	700	832.926	718.383	701
Mppe1	478.817	418.476	448.603	412.053
Chmp1b	926	1172	1081	1120
Mc4r	0	4	0	0
Pmaip1	49	38	33	33
Cplx4	0	0	0	0
Zfp532	2510.07	3100.92	3297.69	3224.25
Nedd4l	394.62	441.001	466	348.998
Atp8b1	39	42	47	57
Fech	870.649	1058.32	999.284	985.001
St8sia3	6	6	9	0
Wdr7	555.918	884	862	774
Txnl1	4525.41	5053.79	4982.86	4527
Napg	717.129	809.001	798.999	812.001
Adrb2	25	29	23	38
Ablim3	435	564	488	424
Csnk1a1	11155.8	15556.1	14350.6	13880.3
Slc26a2	748	1088	1128	1011.04
Hmgxb3	1268.57	1687.86	1631.8	1660.14
Pdgfrb	2085.45	2380.4	2081.8	2124.62
Slc6a7	2	0	0	0
Cd74	12	5	1	2
Rps14	19909.8	17505.7	15508.2	15451.4
Ndst1	3687.77	5146.23	4495	4542.06
Synpo	1197.1	1805.34	1815	1868
Myoz3	1	2	3	1
Rbm22	2446.38	3034.68	2740	2733
Iigp1	0	5	2	5
F830016B08Rik	0	0	0	0
Gm4841	0	0	0	0
Gm4951	0	0	0	0
Adamts19	178	360	334	291
Slc12a2	1682	2121.8	2286.03	1966
Ctxn3	1	0	0	6
Prrc1	2265.81	3116.01	2776	2922.01
Tex43	1	0	0	0
Phax	1336.59	1688.93	1618.08	1353.41
Zfp608	1979.97	2620.3	2430.83	2387
Cep120	1980	2592.65	2386	2408
Prdm6	36	52	29	78
Ppic	6087.87	6492.22	5903.34	5528.49
Snx24	213	325.023	288	305
Snx2	2032.51	2381.6	2262.29	1926.76
Prr16	9	20	19	2
Dmxl1	1327.35	1980.04	1998	1849
Dtwd2	108.001	126.949	116	108
Eno1b	2586	2757.1	2519.49	3195.95
Lvrn	4	0	1	0
Eif1a	2642.23	3433.2	3249.38	3090.44
Fem1c	1701	2035	2124	2146
Myot	0	0	1	0
Spink5	0	0	1	0
Mrpl16	685	706	700	656
Scgb3a2	0	0	0	8
Spink1	0	9	1	1
Jakmip2	16	24	22	13
Eif3j2	2519.73	3188.59	2815	2814.18
Dpysl3	12065.3	19156.3	16115.1	15652.7
Ppp2r2b	8	2	3	0
Gpr151	10	9	10	4
Prelid2	272	224	253	225
Arhgap26	414	466.979	398.955	357.426
Fgf1	51	25	44	12
Rps6kb2	868.031	978.693	790.033	951.587
Spry4	383	528	487.005	450
Gnpda1	332.705	522.84	478.563	570.971
Rnf14	2104	2530.9	2214	2224
Arap3	8767.23	10836.1	10417.7	10311
Pcdhga12	388.671	576.185	554.578	760.434
Pcdhgb7	401.386	492.975	346.986	383.028
Pcdhgb6	494.429	914.908	831.892	692.271
Pcdhgb5	136.72	258.044	284.671	173.708
Pcdhga8	47.653	134.579	89.579	62.998
Pcdhgb4	120.482	209.975	154.623	193.965
Pcdhga7	234.548	281.558	251.612	224.941
Pcdhga6	168.096	163.926	133.067	71.399
Pcdhgb2	289.127	512.808	348.327	425.904
Pcdhga4	108.422	225.532	208.145	189.244
Pcdhgb1	61.446	140.303	147.543	104.675
Taf7	698	846	768.023	839
Slc25a2	5	12	5	4
Pcdhb22	311.517	228.776	261.06	301.655
Pcdhb20	160	82.232	78	92
Pcdhb19	107	91.123	93	83
Pcdhb17	142	105	116	91
Pcdhb13	7	9	9	5
Pcdhb10	3	3	0	0
Pcdhb9	0	1	0	4
Pcdhb5	38	31	28	21
Pcdhac2	12	15.674	3.58	13.606
Pcdhac1	0	0	0	0
Pcdha8	0	0	1.667	0
Pcdha3	0	0	0	0
Pcdha2	0	0	4.02	0
Zmat2	2961.13	3686.51	2950	3048.09
Hars	2458	3260.34	2826.73	2547.23
Ndufa2	1473	1360.06	1138	1101
Tmco6	187	192.999	197.001	205
Eif4ebp3	7.63	0	23.382	0
Maskbp3	560.241	576.934	483.343	515.574
Slc4a9	0	4	3	1
Hbegf	344.189	441	396	498
Pfdn1	1788.09	1815.19	1546	1310
Pura	413.06	573	431.967	384
Ube2d2a	5072.29	6592.03	6340.13	6242.1
Ecscr	2654	2560.04	2259	2286
1700066B19Rik	56	51.01	85	53
Dnajc18	766.103	735	737	685
Gm50318	0	1.219	0	2.478
Slc23a1	7	33	12	6
Ctnna1	11802.2	15007.6	13279.9	13409.7
Hspa9	10982	13325.3	12372.3	12571.3
Egr1	896.01	1139.3	1852.34	2025.4
Fam53c	1619.07	2133	2031.72	1807.67
Kif20a	4045.43	4149.83	3765.45	3701.36
Mark2	1843	2753.03	2435	2386
Wdr36	1925.91	2637.85	2385	2405
Tslp	6	0	1	0
Gypc	1291.89	1522	1271.02	1301
Gm35060	0	3	0	0
Bin1	1440.07	1357	1318	1130.44
Ercc3	1393.87	1542	1440.67	1319
Map3k2	535	749.999	780	731
Iws1	2542.46	3256.79	3268.37	3406.92
Myo7b	1	0	1	0
Gpr17	1	0	1	0
Lims2	11	21	17.001	26
Sft2d3	198	297	269	254
Wdr33	2347.98	2805.83	2585.78	2334
Polr2d	1505	1338.05	1338.22	1286
Hdac3	1885.01	2328.01	2132	2289
Sap130	1916.09	2627.69	2375.03	2140.02
B930094E09Rik	7.073	13.577	0	9.016
Syt4	4	9	25	23
Pik3c3	944.434	916.001	946.999	1023
Celf4	61	122	106	107.001
Mocos	0	3	1	1
Rprd1a	1376	1801	1712	1603
2700062C07Rik	255	366.999	289	339
Ino80c	1177.35	1382.53	1174.86	1429.99
Zfp35	678	711.001	789	842.008
Zfp397	816.176	1062.1	1207	1148
Mapre2	3031.49	3656.86	3221.94	3230
Nol4	3	2	10	4
Asxl3	168	194	210	145
Ccdc178	0	0	0	0
Mep1b	1	0	2	2
Rnf138	978.01	1205.22	1250	1128
Rnf125	87	152	169.003	122
Trappc8	1670.1	1953.2	2070	1841.04
B4galt6	2422.86	3810	3279.03	3380
Kctd1	251	329	243.999	276
Psma8	54.226	104	97	99
Ss18	4717.72	5890.8	5391.86	5311.95
Zfp521	2772.34	3718.79	3318.86	3277.91
Impact	904	1378.02	1346.19	1265
Osbpl1a	610	812.267	769.939	727.849
Ankrd29	62	127	113	88.08
Npc1	1621.59	2156.62	2100.67	2203.85
Rmc1	745.1	808.856	807.339	813.383
Cables1	531.63	549.635	491.387	487.638
Ankrd1	640.99	323.001	248.751	450
Snrpd1	4454.6	4728.23	3972.42	4195.89
Greb1l	2260.12	3180	2969	2670.6
Usp14	3654.96	4400.54	4320.84	4435.02
Ccny	3040.77	4218	3636.7	3767
Gjd4	2	0	0	0
Fzd8	738.057	906	848.674	772
Wac	2889.62	3935.81	3680.94	3451.89
Mpp7	278	413.039	398.381	308
Rab18	2770.54	3778.05	3440	3365.41
Kif5b	5787.42	9012.78	8263.37	7834
Arhgap12	1013	1404	1322.45	1339.81
Jcad	4569.54	6312.39	5729.46	5046.13
Mtpap	800	981	983.985	932
Cul2	1815.21	2345	2264.98	2465.84
Crtac1	0	2	0	0
Tmc1	3	1	1	4
Sra1	1047	1290.26	989.92	1052
Aldh18a1	2584	3210.89	3094	3009.68
Pcdha4	0	0	0	12.545
Acy3	109	133	112	99
Sart1	2607.23	3492.53	2849.52	3113.14
Cd6	5	0	0	0
Rab27b	435	502	371	482
Pcdhga10	185.522	408.406	313.721	357.719
Gm3376	0	0	0	0
Gm10352	0	0	0	0
Gm10256	0	0	0	0
Usp9y	0	0	0	0
Ddx3y	908	1201.27	1284.16	1887.57
Eif2s3y	635	942	900.963	1385
Ston1	383	801	717	742
Msh6	2254.58	3047.48	3242.26	2924.68
Calm2	18571.6	20050.4	17487.2	17357.4
Gm10309	1	0	0	8
Six3	8	0	0	4
Camkmt	108	104	122	106
Prepl	1009.59	1044.23	1213.23	978.895
Lrpprc	2329.55	3205.61	2892.96	2733.69
Abcg8	0	0	1	0
Abcg5	0	2	1	0
Dync2li1	64	135	120	105
Plekhh2	39	96	90	97
Zfp36l2	2068	2423.2	2252.1	2365
Cox7a2l	2898.01	3011.99	2785.62	2839.82
Eml4	6316.38	8727.71	8211.18	8558.74
Pkdcc	2365.82	2169.8	1929	1739.03
Tmem178	23	60	29	40
Map4k3	1723.96	2155.01	2207.36	2143
Cdkl4	0	6	1	6
Sos1	1309.15	1761	1902.33	1600.01
Morn2	89	101.887	87	77
Dhx57	1901.54	2695.61	2469.35	2562.65
Ttc39d	0	0	0	3
Cyp1b1	2	3	1	8
Cdc42ep3	61	82	64	50
Prkd3	2655.2	3741.62	3646.48	3410
Cebpzos	297	214.13	230.526	224.569
Heatr5b	1017	1587.06	1298	1269
Strn	2572	3513.32	3308	3101.28
Vit	6	18	20	12
Fez2	897.017	1043	993.036	918.057
Fam98a	2190	2585.11	2239	2350
Yipf4	880	1054.46	1038	928.938
Slc30a6	534.001	544.053	590.999	653.999
Spast	1739.11	2231.19	2212	2233.36
Memo1	1361.47	1597	1481	1593.01
Srd5a2	0	0	0	0
Xdh	16	7.009	2	2.015
Fosl1	0	13.792	0	0
Galnt14	2	6	1	3
Lbh	1957.26	2835.55	2396	2148.14
Alk	3	2	0	0
Clip4	53	60.001	83	63
Togaram2	0	0	0	2
Ndc80	1504	1501.32	1497.96	1458.57
Gm4707	0	2	12.001	4
Cuedc2	1229.54	1222.41	1197.06	1125.72
Smchd1	3233.37	4299.18	4430.11	4071.95
Lpin2	763.999	881.001	934	887
Myl12a	7410.42	9591.39	8532.46	8372.6
Gm49909	6052.15	4964.62	4469.25	4352.69
Akain1	0	0	0	0
Zbtb14	866.434	1138.42	1156.88	1016.42
Tmem200c	11	5	15	5
L3mbtl4	0	1	0	3
Arhgap28	4915.04	6314.31	6113.96	6238.98
Ptprm	4557.61	5938.4	5696.86	5555
Rab12	2179.26	2442.36	2194.67	2283
Ndufv2	2547	2445.82	2118.6	2261
Ankrd12	161	263.001	245.001	255
Twsg1	2215.51	3028	2808	2658.38
Ppp4r1	2753.92	3139.62	3211.98	2888
Txndc2	0	1	2	0
Vapa	3522.77	4678.5	4192.22	3898
Pja2	3893.99	5172.96	4846.5	4535.87
A930002H24Rik	4	8	9	10
Nudt12	181	210.965	152	134
Vmn2r120	0	1	0	1
Gpr108	560.986	578.007	561	618.025
C3	7	3	3	4
Lipo2	3.058	8.089	10.048	17.164
Alkbh7	199	181	180	157
Clpp	1137.06	1088	953.658	956
Mllt1	2556.2	3137.97	3061	2802.21
Rfx2	86	53	72.004	34
Prr22	27	43	47	44
Catsperd	5	7	6	24
Rpl36	8193.42	6795.81	6131.01	5741.8
Safb	4199.2	5250.37	4466.75	4189.05
Safb2	2212.22	2862.13	2487.7	2545.98
Gm20219	19	8	9	8
Kdm4b	958.067	1278	1227	1178
Ticam1	405	626	551	538
Dpp9	1636.02	2143.02	1984.24	1780
Ubxn6	1076.39	1247.47	1181.97	1127.8
Mpnd	1237.82	1391	1169	1283
Stap2	264.001	341	318.999	196
Fsd1	94	74	73	59
Shd	51.001	45.999	55.999	71.999
Ebi3	0	0	0	0
Zfp119b	57	59.348	85.914	103.47
Zfp119a	107	121.46	158.639	121.861
Uhrf1	8081.02	9728.21	9108.15	8972.37
St6gal2	0	4	5	1
Slc5a7	52	81	101	106
Sult1c2	0	1	1	1
Pp2d1	6.138	14.212	7.147	11.236
Efhb	10	11	12	16
Plcl2	837	1027.08	944	950
Dazl	3	7	7	6
Lrfn2	0	0	0	0
Unc5cl	0	0	0	0
Tspo2	0	0	0	1
Oard1	568	662.999	728	604.989
Nfya	4000.08	4840.03	4672	4270.06
Treml1	106	47	32	54
Trem2	0	0	0	0
B430306N03Rik	2	2.001	3.002	6
Treml4	2	2	0	0
Trem1	0	0	0	1
1700067P10Rik	0	0	0	0
Mdfi	2890.83	2913.58	2564.76	2457
Frs3	107	152.951	117	119
Tomm6	2487.33	2480.03	2179.34	2611.15
Usp49	724	962.164	977	902
Ccnd3	8684.02	8620.67	7603.23	7323.57
Taf8	620.418	811.001	785	843.999
Guca1b	18	11	16	1
Rpl7l1	3846	4282.2	3941.67	3733
Cnpy3	1242	1331	1137	963.024
Ppp2r5d	3924.23	4325.26	3957.73	3849.65
Cul7	5667.68	7550.73	6942.42	6979.38
Ptk7	7018.27	8375.17	8087.14	7983.96
Srf	1289	1574.46	1367	1454
Cul9	151	290	278	236
Dnph1	304	223	227	225
Zfp318	1088	1534	1480.13	1508
Xpo5	3051.96	4020.07	3739.24	3604.01
Polh	569.001	882	804.984	746
Gtpbp2	1250.58	1434	1354.04	1392
Rsph9	13	19	7	11
Tmem63b	2074.62	2231.07	1974.82	2085.88
Capn11	8	5	6	4
Mymx	6	1	0	0
Hsp90ab1	110217	133514	114647	110603
Nfkbie	106	123	121	129
Tmem151b	73	141.713	164.182	111
Supt3	292	432	374.999	354
Runx2	9	1.071	15	11
Rcan2	22	45	33	25
Tdrd6	2	4	0	0
Mep1a	9	25.006	24	20
Cd2ap	3787.87	4847.37	4574.86	4398.14
Ptchd4	0	0	0	1
Mmut	1034	1035.17	1017.02	883
Cenpq	737	783	776	863.819
Esp5	0	0	0	0
Olfr127	0	0	0	0
Olfr122	0	1	0	0
Ubd	0	0	0	0
Olfr90	1	6	0	0
Mog	0	8	8	7
H2-M5	10	14	9	18
2410137M14Rik	0	0	0	0
Znrd1as	123	129.999	100	89
Znrd1	582	555.001	511	535
Rnf39	6	3	0	1
Trim40	0	0	0	0
Clic5	23	41	13	18
Trim10	15	12	0	5
Gm11127	0	2.029	2.069	3.235
Gm6034	0	0	0	0
H2-T22	238.391	311.297	264.138	282.143
H2-T23	49.33	44.308	28.897	40.047
H2-T24	55.027	47.023	69.01	64
Gnl1	1762.97	2057.62	1807.67	1688.65
Prr3	677.408	792.382	738.656	780.092
Abcf1	4508.45	5890.64	4909.01	4969.8
Ppp1r10	2344.62	2722.6	2783	3092
Atat1	358.97	575.991	567.47	563.905
Dmrt2	8	4	0	0
Ppp1r18	3118	3685.75	3040.16	2897.15
Mdc1	3261.89	4068	3735.59	3743.68
Tubb5	60746.3	69903.5	61074.2	59944
Flot1	662	721	555.146	587
Vars2	644.523	623.099	661.001	605
Mucl3	13	4	13	5
Cdsn	2	7	4	5
Cchcr1	439.972	582	469.192	444
H2-Q10	6.426	1.001	2.001	0
Ltbp1	4515.2	7329.05	7063.44	6346.31
H2-Q6	6.062	1.003	1.223	0
H2-Q4	106.402	57.991	69.13	46.694
H2-D1	1669.06	1011.25	995.408	984.068
Ddx39b	11245.5	12768.7	11604.3	11914.1
Atp6v1g2	42.017	39.012	47.005	41
Nfkbil1	473.984	424.905	352.889	346
Tnf	4	5	9	4
Ltb	13	6	7	3
Lst1	17	9	9	16
Bag6	7845.1	9395.88	8729.94	8700.53
Apom	6	15	11	4
Gpank1	271.328	283.867	299.759	281.357
Csnk2b	3360.34	3496.2	3249.94	3287
Ly6g6f	34	11	26.452	22
Ly6g6d	30.577	42.723	34.359	35
Ly6g6c	12	11.999	14	15
Clic1	12574.2	12467.4	10899.3	11252.7
Msh5	67	82.999	66	70
Vwa7	66.08	77.641	107.511	87.431
Vars	6388.06	8077.67	7178.35	7601.62
Hspa1l	53.254	69.373	33.441	112.682
Fam189a2	161	113	169	129.679
Neu1	554	671	516	625
Ehmt2	4189.56	4841.87	4346.21	4478
Gm20547	0	0	0	0
Skiv2l	1701.4	1974.01	1748	1683.25
Dxo	539	610	593.999	600.978
Stk19	211.999	262.999	269.001	231.001
C4b	1	1.052	0	0
Atf6b	2467.9	2555.86	2306.36	2306
Fkbpl	112	139	125	183
Rnf5	1011.01	1068.54	967.252	885.738
Ager	131	98.002	109.999	101.999
Notch4	2815	3210.93	3194.32	3318
Btnl2	1	0	0	0
H2-Eb1	15	13	8	5
H2-Aa	1	2	0	2
H2-Ab1	25.006	34	26	31
H2-Ob	0	0	0	0
Tap2	4	13	4	14
Psmb8	3	4	2	0
Psmb9	5	1	1	1
H2-DMb2	0	0	0	0
H2-DMa	45.237	21.115	22.284	19.928
Brd2	6881.95	8473.57	8207.17	7943.55
Col11a2	45	73.999	77	72
Rxrb	1305	1437.01	1563	1421
H2-Ke6	193.156	265.818	200.404	235.316
Ring1	249.168	311	274	293
Trpt1	86	80	59	68
Vps52	1560	1700.6	1525	1680
B3galt4	50.016	57	74	51
Pfdn6	971.445	1170.06	927	842.005
Rgl2	2728	2839.02	2856.99	2813
Tapbp	359.653	347.262	339.174	333.797
Daxx	1313	1652	1453	1529
Kifc1	1914.67	1898.82	1642.19	1661.4
Cd320	549	465.231	469	369
Ndufa7	1649.17	1721.18	1428	1353
Kank3	844	772.819	658.001	667.455
Marchf2	851.352	829.081	715.533	724.4
Zfp414	511.761	526.414	476.876	494.943
Adamts10	2011.01	2302.29	2451	2435.07
Zfp81	473.092	657.009	635.052	595
Zfp955b	476.934	610.752	692.459	734.82
Olfr63	0	1.002	1	0
Dym	813.999	919	800.486	858
Zfp955a	347.82	516.375	535.446	598.782
Zfp563	248	203	286	236
Zfp763	185	271	290	333
Zfp952	377.019	535.087	506.257	440.086
Zfp472	146	182	189	245
Cyp4f13	88.999	99	105	95.001
Zfp799	332	576.892	653.158	612
Cyp4f15	1	0	0	6
Cyp4f17	59.081	108.131	83	116
Cyp4f39	0	1	0	0
Akap8l	781.011	1117.85	1016	1139
Akap8	3381.04	4195.77	3929.83	3953
Brd4	4156.99	6199.76	5494.69	5212.02
Ephx3	5	2	1	1
Notch3	2492.53	3713.83	3678.92	3407
Rrp1b	1418.33	1694.78	1667	1626
Pknox1	805.001	998	863.001	890.326
Ndufv3	1125.04	1098	941.828	983.001
Slc37a1	187.587	114.625	112.775	157.189
Rsph1	18	11	7	10
Ubash3a	7	9.002	15	13
Tff3	0	0	0	0
Abcg1	245	191	251.415	201
Glp1r	0	0	0	0
Dnah8	40	36.558	57	44.99
Glo1	2341.66	2815.52	2309.28	2326.53
Zfand3	3067.48	3618.54	3378	3363
Xpnpep1	5647.65	6657.24	5666.69	5684.72
Ccdc167	437.641	450.523	429.914	416.95
Rnf8	825.218	926.334	879.951	689.016
Tmem217	9.065	1.024	1.017	0
Gm17657	0	0	0	0
Mtch1	11323.5	12504	11377.4	11149.1
Pi16	895.802	1104.71	1021.98	1063.91
BC004004	764.062	853.453	712.316	734.005
Cpne5	27	20	23	21
Rab44	0	2	1	9
Stk38	1893.95	2416.25	2270	2442
Pxt1	0	1	4	0
Bnip5	11	11	9	8
Brpf3	1318.66	1647.39	1446.64	1508.79
Srpk1	3164.33	3872.13	3870.73	4035.79
Tulp1	28	44	45.999	27
Tead3	196	230.999	177	215
Rpl10a	9686.05	8463.5	7514.48	7942.36
Zfp523	1034.16	1108.4	932.759	1129.66
Scube3	263.773	492.861	458.727	469.827
Taf11	1121.28	1361.34	1154.71	1127.01
Snrpc	2917.79	2857.54	2729.84	2617
Rps10	13078.7	11882.9	10068.9	10337.2
Gm49804	0	0	0	0
Hmga1	10305.1	15328.7	12653.5	13041.7
Itpr3	1784.98	2733.89	2494.06	2358
Bak1	2314.45	2677.93	2172.86	2299.74
Zbtb9	393.984	455.686	474.841	433.015
Cuta	956.637	949.038	825.51	739.415
Phf1	381.364	437.96	385.221	439.585
Kifc5b	654.685	619.487	527.346	590.599
Bnip1	580.075	673.058	536.154	606
Atp6v0e	1205.19	1309	1166	1177
Dusp1	1050	1174	1206.89	1428.37
Neurl1b	15	40	10	8
Fam234a	664	878.001	727.999	788.999
Rgs11	5	2	1	1
Mrpl28	1612	1492.88	1299.98	1274
Decr2	488	445.986	519.299	457
Capn15	1462.71	1738.02	1852	1774.57
Fam173a	550.319	531.193	493	569.958
Haghl	299.471	330.049	326.321	267.786
Ciao3	553.529	587.071	430.393	607.214
Mslnl	3	0	0	0
Rpusd1	222	246	215.999	157
Chtf18	968.318	1080.09	985	1086
Gng13	0	0	0	0
Sstr5	0	0	0	1
Tekt4	0	0	0	0
Cacna1h	208	203.028	159.001	192
Tpsg1	0	1.042	0	0
Nr3c1	341	478.003	391	386
Prss29	0	0	0	0
Ccdc154	1	1	0	0
Telo2	704.025	788.326	866	762.601
Mapk8ip3	2283.72	2789.48	2571.82	2856.05
Spsb3	553.728	533.313	587.985	531.227
Igfals	2	0	1	2
Fahd1	216	213	170	207
Meiob	0	0	1	0
Rnf151	5	2	6	0
Noxo1	33.517	24.903	43.989	63.457
Npw	5	0	0	0
Nthl1	186.089	149.084	181	131
Tsc2	2670.98	3457.86	3203.46	3304.65
Pkd1	1979.63	3188.31	2791.28	2582.35
E4f1	628	659.015	572.001	518
Rnps1	6007.74	7868.63	7083.79	7275.67
Abca3	1187.71	1350.67	1241.15	1256.39
Caskin1	72	46	57	47
Abca17	0	1	0	0
Amdhd2	550.663	673.999	609	575
Kctd5	2048	2619.91	2420.41	2373.94
Prss27	0	0	1	0
Prss22	0	0	1	0
Prss30	0	0	0	0
Prss32	0	0	0	0
Prss41	11	3	5	24
Prss33	0	0	0	0
Kremen2	0	2	0	0
Paqr4	225.961	271.383	231.289	216.155
Pkmyt1	676.488	861.616	755.771	843.845
Cldn6	24	1	2	3
Hcfc1r1	246.821	326.156	225.458	236.385
Thoc6	758.184	848.846	767.543	828.63
Zscan10	11	0	4	0
Zfp13	365	421	403	397
Pcdhb6	3	4	5	4
Mea1	1121.02	1114.65	993.229	978.963
Vmn2r114	0	0	0	0
Vmn2r-ps130	0	0	0	0
Zfp945	305	462.368	593.074	545
Zfp758	168	203.957	246.735	185
Zfp994	211.298	210.376	210.269	249.667
Zfp947	103	126.335	109.487	148.363
Zfp943	262	286.518	320.093	317
Zfp995	99	132.672	150.367	153.387
Gm10226	3	4.218	3.348	7
Zfp983	91.909	149.498	149.607	131
Zfp52	99	111	150	149
Zfp54	60	97	105	98
Vmn1r236	0	0	0	0
Zfp160	619.033	583.481	816.6	843.203
Ppp2r1a	7908.49	9565.95	8582.08	8336.58
Gm21708	0	0	0	1
Vmn2r95	0	0	0	0
Vmn2r93	0	0	0	0
Lnpep	1194.2	1849	1845	1697
Riok2	1213.71	1337.99	1414.9	1465.01
Dcp2	3501	5172.38	4738.38	4386.09
Rgmb	742.005	1053	911	936
Pdcd2	534.89	372.702	357.622	354.708
Tbp	876.111	922.207	903.378	856.294
Fam120b	792.001	990.244	1026	941.882
Dll1	949.001	864.853	692.001	641.188
Gm3435	21.128	65.845	28.169	45.72
Gm3448	12.156	15.201	5.195	27
Grp	1	2	0	0
9030025P20Rik	183.978	182.344	248.655	154.274
Gm3417	0	3.015	0	6
Phf10	2114.32	2488.57	2406.98	2417.48
Wdr27	2	13	5	30
Afdn	4951.35	6876.95	6154.71	5996.4
Tcte2	19	10	20.726	23
Rpp21	345.024	273	257.001	226.999
Sod2	1307.49	1222.61	1203.3	1078.89
Wtap	2724.57	3586.09	3272.07	3520.56
Acat2	1124.99	1405.15	1118.14	1130.48
Tcp1	11717.6	14807.2	13604.6	13064.4
Mrpl18	1810	2044	1737.73	1897.98
Pnldc1	11	18	32.999	16
Mrgprh	0	0	5	0
Mas1	5	6	5	6
Igf2r	63987.3	98850.5	87504	83792.8
Slc22a2	4	5.185	2	4
Slc22a3	20	15	8	15
Map3k4	1546	1746.26	1677	1785
Ctif	878.229	1111.61	997.878	1084.85
Qk	7950.6	11303.9	10443.6	9701.92
Pabpc6	0	1	0	0
Gm17728	0	0	0	0
1700010I14Rik	108	98	82	111
Pde10a	125	69	69	70
T2	4	8	3	22
Fgfr1op	466.631	638.982	744.841	516.454
Rnaset2a	890.292	610.444	646.328	748.493
Tagap	33.192	2.636	11.444	2.676
Epb41l3	1205	1971	1475.99	1478.25
Fndc1	0	3	2	2
Unc93a2	0	0	0	1
Tcp10a	3	6	0	0
Gm49721	1.809	4.003	0	0
Ezr	1336.77	1311.69	1101.03	1181
Tsga10ip	7	1	3	0
Dynlt1a	507.907	457.051	499.692	466.934
Tmem181a	1592.35	1785.8	1774.81	1694.45
Gtf2h5	1459.55	1512	1272	1265.03
Serac1	63	69.717	106	104
Synj2	226	340.318	314.001	342
Trim36	57	71	60	70
Cldn20	0	5	0	0
Tiam2	130.059	147	146.251	185
Scaf8	2005.49	2542.71	2358.48	2463.94
C2cd2	1425.06	1793.29	1519	1501.01
Prdm15	628	796	672	807.999
Ripk4	9	9	1	0
Tmprss2	2	15	5	12
Fam3b	0	0	0	0
Bace2	1381.02	1780.21	1358.62	1306
Pcp4	3	11	3	5
Itgb2l	0	0	0	0
Gm49948	0	0	0	0
Igsf5	0	0	1	2
Get1	951.662	1042	997	993
Hmgn1	16663.9	19036	16625.5	15715.4
Brwd1	2371.2	3133.38	2927.67	2855
Psmg1	994.21	1053.72	867	1051
Kcnj15	161.252	186	163	152.014
Kcnj6	0	2	0	0
Dyrk1a	1987.99	2730	2533.04	2584.32
9830107B12Rik	0	1	0	0
Vps26c	1350	1732.11	1438	1489.16
Zfp57	1943.78	2103	2343.1	2411
Cldn14	0	0	0	0
Chaf1b	1986.73	1904.25	2012.08	1954.78
Morc3	1077	1191	1168	1229
Dop1b	332	301.003	261	305.001
Cbr1	482	477	495.407	400
Runx1	30	48	29	57
Clic6	59	138	80	64
Kcne1	0	8	6	5
Smim11	427	440.397	349	343
Slc5a3	788.042	810.78	927.34	973.783
Mrps6	920.286	736.22	666.682	627.285
Cryzl1	599.003	675.245	676.009	641
Donson	806.001	1033	967	878.379
Son	9327.22	12473.1	11830.4	12636
Gart	3919.22	3994.98	3654.71	3502.08
Dnajc28	47	71	61	46
Tmem50b	743	637.061	662	642
Cfap298	721.394	812.965	555.524	638.092
Eva1c	15	17	4	26
Mrap	37	32.001	23	43
Sod1	8750.11	8272.94	7217.93	7137.78
Tiam1	2461.92	3057.21	2945.92	2846
Ms4a15	0	0	0	0
Cldn8	0	5	3	2
Bach1	2154.87	2835.07	2901.36	2747
Usp16	1302.91	1702.6	1639.7	1793.17
Ltn1	2021	2716.03	2592	2503
N6amt1	427	542.999	483.507	492.999
Adamts1	2653.57	3961	3724	3677.04
App	8501.36	11082.8	9135.13	8650
Gabpa	1821.03	2516.7	2418.44	2579.05
Atp5j	4226.89	3985.3	3457.27	3440.9
Jam2	607	895	738.107	610
Mrpl39	1215.91	1298.73	1245	1094.95
Trem3	0	0	0	0
Gm21833	0	0	0	0
Chodl	0	0	0	0
Cxadr	224.001	199.684	207	174.194
Nrip1	1223.12	1899	2128.22	1993
Samsn1	220	169	146	177
Hspa13	1779.46	2257.61	2119	1862
Slc3a1	7.408	8.041	18.756	9.105
Sptbn2	20	25.095	29	15
Sft2d1	711.03	806.362	790.844	712.772
Commd10	779	979.999	905	808.999
Robo1	2096.43	2928.39	2752.95	2382
Cadm2	19	3	0	0
Pou1f1	0	0	3	0
Cggbp1	3669	5140.28	4728	4331.88
Zfp654	444	699.202	640.879	614
4930453N24Rik	1013.05	1216.08	1249.99	1193
Csnka2ip	1	5	0	0
Epha3	333	533	481	371
Stx19	7	5	3	3
Nsun3	247	312	308	339
Epha6	1	0	0	0
Arl6	317	405	313	349
Olfr195	0	0	0	0
Olfr190	0	0	0	0
Cldnd1	1812.36	2417.52	2207.64	2103
Gpr15	2	1	0	0
Cpox	978.26	1163.41	1040.36	1021.94
St3gal6	528.049	472.456	471.19	530.368
Myom1	453.18	287	221.091	376
Dcbld2	2770	3515.66	3105.81	3059.7
Filip1l	1109	1659	1703	1577
Cmss1	363	367	323	303
Nit2	617	597.128	512	527.001
Tomm70a	5184.3	6659.51	6554.16	6492.23
Impg2	8	14	14	10
Trmt10c	607	791.524	841	879.999
Zbtb11	790.279	988.652	926.804	942.038
Cep97	615.003	772	872.001	735
Nxpe3	305	410.037	387	381
Nfkbiz	454.138	783	939	947
Alcam	147	81	82	141
Trat1	0	1	0	0
Morc1	1	2	0	7
Dppa2	2.054	0	2	2.049
Crb3	0	0	0	0
Gm4737	3.547	21.428	3.849	0
Cd96	0	0	0	5
Phldb2	5424.46	8094.82	7258	7072
Gcsam	0	2	0	12
Gm609	1	0	0	0
Cd200	136	316.001	232	278
Slc35a5	439	663	582	564.625
Cd200r3	9	14	5	2
Cd200r4	2	6	0	4
Boc	556.11	813	771	802.111
Spice1	486.001	582.999	585.001	589.999
Sidt1	6	0	0	0
Usf3	1136	1591	1520	1428.16
Gramd1c	331.001	334.999	333.001	310
Tigit	0	3	0	4
Gap43	3914.3	4463.12	3447.82	3607.95
Lsamp	16	20	14	19
Upk1b	5	22	30	31
B4galt4	1480	1388	1308.09	1153
Arhgap31	5385.26	8592.46	7497.08	7594
Poglut1	1419.89	1678	1672.3	1706
Timmdc1	649.154	647.012	486.72	622.497
Cox17	784.62	792.892	720	734.615
Maats1	1	0	6	3
Gsk3b	4124.05	6177.23	5316.85	5277.33
Malt1	509.001	701	643.005	701
Gpr156	64	112	124	103
Lrrc58	6241.59	9988.51	9804.56	9774.61
Rabl3	869	1008	925	876.001
Gtf2e1	1348.72	1699.68	1427.15	1442.03
Stxbp5l	0	1	3	4
Fbxo40	10	5	6	16
Hcls1	350	294	210	227
Iqcb1	640.079	813.001	825.011	778.146
Casr	0	2	4	0
Stfa1	0	0	0	0
Wdr5b	143	221.028	173	172
Parp14	18	38	29	35
Slc49a4	711.984	808	800	777.108
Adcy5	68	37	22	49
Mylk	213.979	179	190.913	191.917
Itgb5	2155.1	3127.82	2651	2568.47
Slc12a8	105	125.006	89	105
Zfp148	2084	3021.56	3110.59	2965.71
Snx4	2558.99	3405.49	3058.14	3021.28
Osbpl11	1187.31	1489.51	1346	1493.52
Rpl35a	11074.7	10084.2	9253.2	8979.94
Mapk13	8	3	3	13
Fyttd1	2718.07	4079.56	4042.47	3884
Rubcn	717.239	1072.93	981.176	965.999
Muc20	0	0	0	0
Tfrc	984	1130	1199.09	1167
Tctex1d2	191.001	196.253	187	165.001
Ubxn7	2152.55	3064.31	3057.28	3089
Wdr53	269	278	255	343
Fbxo45	1379	1856.23	1626.94	1573
Bex6	0	0	1	3
Nrros	259.001	288	229	294
Cep19	339	342	312	319.06
Pak2	4799.13	6383.44	6169.77	5741.95
Ncbp2	2191.84	3066.7	2661.51	2701.84
0610012G03Rik	876	786.206	721	590
Ppm1b	1405.09	1901.92	1644	1772.63
Myl12b	2141.22	2983.99	2322.79	2594.96
Bdh1	176	181.861	138.972	94
Apod	2	1	0	7
Acap2	2406.01	3334.59	3004.1	3049
Lsg1	1552	1608.18	1733	1711
Cpn2	1	1	0	0
Opa1	2132.53	2754	2755.01	2595
Plaat1	5	10	15	20
Cldn16	1	0	0	0
Cldn1	0	3	14	7
Acat3	14.514	1.264	0	21.366
Bcl6	20	7	20	18
Rtp1	0	0	0	4
Eif4a2	8734.53	9252.38	9678.16	10040.5
Rasal3	2	8	5	4
Ahsg	2	16	1	2
Crygs	4	2	0	0
Dgkg	0	1.001	9.011	0
Mydgf	2197	2121.99	1857	1786
Senp2	1744.05	2058.65	2002.54	1946.52
Ehhadh	42	80	78	61
Vps8	656	800.999	696	768.155
Tnfsf14	0	1	4	0
Ephb3	444	650	619.124	544.316
Chrd	23	14	27	11
Fam131a	44	43	60.001	51
Psmd2	10011.3	12407.4	10760.8	10677.8
Camk2n2	101	222	178	154
Cebpz	1967	2793.4	2559.47	2448.43
Gm49333	0	0	0	33.094
Eef1akmt4	541	525.917	424.924	501.078
Alg3	776	795.083	801.076	703.022
Aqp4	21	38	9	23
Abcf3	1197.54	1393.04	1390.99	1405
Ap2m1	8418.01	9101.05	7757.37	7966.44
Eif2b5	3014.28	3360.23	3265.69	3117.21
Cyp2ab1	0	1	0	0
Parl	1261	1336.23	1188.66	1118
Map6d1	27	11	17	57
Yeats2	2331.03	3234.64	3058.56	2690.53
Klhl24	788.093	1110.33	1047.64	1214.4
Lamp3	0	2.002	0	0
2310039H08Rik	230	153	123	145
Btnl1	0	0	0	0
Exosc1	822	834.999	844	794.537
Hira	1964.52	2414.7	2216.11	2324.73
Mrpl40	1078	1022.24	913	927
Cldn5	949	399	509	439
Gp1bb	78.249	19.669	13.304	6.326
Rtl10	50	58	53.715	66
Txnrd2	283.541	292.292	282	270.074
Comt	1180.31	1207.06	1049.22	1018.7
Dgcr8	1707.37	2315.04	2122.31	2406.69
Gm49776	0	0	0	0
Ranbp1	9232.17	10976.1	9350.78	8917.07
Ccdc188	0	1	0	3
Dgcr6	515	511.044	404.029	421
Car15	19.384	24.037	39.361	18.83
B830017H08Rik	0	1	1	0
Kdm5d	344.03	685.37	722.143	1120.53
Klhl22	1785.68	1878	1815.46	1778
Smpd4	2032.05	2537.34	2418.03	2351.44
Crkl	2406	3050.83	2988.8	2890.46
Serpind1	9	4	9	0
Tmem191c	42.051	43.348	47.281	55.115
Rimbp3	1	14	11	9
Sdf2l1	2072.03	1672	1476.8	1091
Ypel1	287.804	426.012	350.412	440.339
Ppm1f	4646	6099.72	4944.65	4963.79
Top3b	1486	1375.06	1362.02	1381.03
Spag6l	3	0	0	0
Gsto1	821	929	924	882.011
Fgd4	66.016	97	91.008	92.002
Pkp2	621	666	568	615
Cebpd	304.248	261.909	235.676	258.609
Prkdc	692	889.044	866	908
Ube2v2	1619.89	1776.15	1563.27	1435.93
Snai2	213	391	353.034	260.005
Myh11	18	8.001	3	7
Marf1	1623.45	2435.43	2454.37	2633.46
Bmerb1	0	2	1	1
Ifitm7	0	0	0	1
Pdxdc1	2960.95	3931.52	3710.29	3409.9
Ntan1	1144.1	1136.58	1092.49	1220.1
Bfar	1059.36	1189.61	1037	1150.79
Parn	910	1004.05	990.075	919.001
Mrtfb	1032.55	1645	1539	1568.43
Ercc4	398.501	500.002	448	565
Cpped1	448.877	638	540	498.117
Snx29	65	101	116.001	97
Gspt1	6563.82	8696.76	8105.45	8205.61
Rsl1d1	4194.67	5353.62	5274	5153.99
Zc3h7a	2489.89	2803.39	2857.28	2873
Txndc11	1589.24	1931.01	1935	1710.58
Snn	3542.3	4167.1	3493	3552
Litaf	2906	3740.24	3285.24	3553
Rmi2	334.409	312	269.054	256.128
Prm1	0	0	0	0
Socs1	180	152	162	160
Clec16a	486	620	572	661.001
Ciita	0	0	0	4
Tekt5	0	1	0	0
Usp7	4279.75	5977.44	5984.3	5842
Tmem186	519.002	605	526	540
Abat	1109	1211	1040	1108
Mettl22	139	142	176	121
Rbfox1	2	7	2	1
Eef2kmt	341.013	377.334	393.743	341.967
Alg1	421.987	432.613	414.233	440.034
Nagpa	457	413.124	402	405.853
Ppl	3	6	1	5
Glyr1	5494.43	6503.29	6016.47	5851.18
4930562C15Rik	1	2	5	3.016
Cdip1	1939.4	2368.51	2196.05	2252.28
Dnaja3	1313.43	1370.06	1333	1413
Vasn	209	338	192	221
Pam16	79.872	272.73	234.163	205.833
Srl	376	511	545.001	557
Adcy9	26	67.001	65	58
Slx4	1059	1393	1401	1459.04
Nlrc3	390.705	400.561	346.222	368.288
Cluap1	354.198	385.791	298.885	359.629
1700037C18Rik	24.589	33.962	40.811	20.002
Gm20695	36.599	62.056	46.842	50.393
Zfp597	444.001	495	562.999	529.001
Olfr15	0	1	1	0
Esrra	440.1	387	427.999	443
Ppp1r1a	27	21	5	27
Itga5	8929.4	11626.4	10497.3	10785.9
Zfp385a	850.742	1015.24	804	779
Hnrnpa1	36199.8	50681	42840.3	40926.4
Pcdh12	940	903	951	973
Hoxc4	1	0	0	0
Hoxc9	0	0	0	0
Hoxc5	0	0	0	0
Hoxc11	0	0	0	0
Hoxc12	0	0	0	0
Hoxc13	0	0	0	0
Calcoco1	783.238	1175.21	1051	1078
Atp5g2	165.874	179.513	86.025	148.15
Tarbp2	1738.59	1829.91	1641.75	1702.71
Pcbp2	11382.6	14663.7	12244.4	12218.8
Amhr2	16	3	7	25
Sp1	3074.07	4177.5	4220.72	4135.03
Aaas	1956.94	1918.6	1871	1992.98
Espl1	2584.91	2811.98	2738	2950
Mfsd5	1203	1230	1127	1148.92
Rarg	1183.26	1459.36	1207	1397
Itgb7	17	24	14	4
Zfp740	2781.5	3429.08	3292.27	3385.28
Csad	498.061	733.02	622.887	680.72
Soat2	159	220	217	188
Igfbp6	11	11	10	1
Spryd3	738	869	820	767
Eif4b	11470.6	13711.1	12863.2	12501.2
Krt79	285.244	352	256.111	222
Krt77	0	3	0	0
Krt71	0	0	0	2
Cxxc1	1763	2138.56	1876.39	1883
Krt5	0	2	0	0
Krt6a	0	1	1	0
Krt84	0	1	0	0
Krt83	0	0	0	0
Krt7	5.08	0	4	6
Atg101	918.702	929.647	839.627	755
Nr4a1	1095.4	1266.99	1288.6	1285
Grasp	1718	1867.25	1717.99	1607
Acvrl1	1111.92	868.999	916	964.001
Ankrd33	0	0	0	0
Scn8a	44.999	70	77	100
Cela1	47.001	27	68	48
Smagp	1662	1696.38	1463.02	1526.26
Dazap2	3414.1	4424.91	4084.73	3662.75
Letmd1	809	944	1005.16	933
Gm5475	0	1	0	0
Higd1c	0	0	1	0
Mettl7a2	0	0	0	1
Mettl7a3	0	1.027	1	0
Mettl7a1	105	119.989	119.143	61
Fam186a	2	1	0	0
Lima1	4009.54	5793.79	4886.6	4918.08
Cox14	879.446	836.589	576.38	561.869
Gpd1	29	42	35	54.993
Tubb6	3891.53	4072.75	3402	3225
Asic1	275.999	344	256	295
Racgap1	5917.53	7020.91	6134.73	6223.77
Aqp2	0	5	2	3
Nckap5l	2758.95	3429.83	3235.34	3223.1
Prpf40b	919	1195	983.999	1219
Fam186b	0	1	2	0
Spats2	4659.92	5981.75	5356.14	5631
C1ql4	11	15	8	4
Troap	707.001	683.511	695.002	762
Prph	10	9	7	4
Tuba1a	36794.2	40442.2	35439.3	34999.3
Tuba1b	46177.3	49263.7	42726.4	42307.3
Lmbr1l	641.004	635	678.001	592
Kmt2d	4018.02	5562.1	4391.16	4298.87
Ndufb4	311.989	247.911	317.196	302.375
Ddn	7	13	7	6
Wnt10b	1	2	0	1
Fkbp11	302	279	275	185.001
Ccdc65	2	3	4	5
Rnd1	153	150.017	122.281	108
Ddx23	3552.1	4438.52	4117.96	4233.6
Ccnt1	1795.68	2791.12	2553.96	2495.32
Olfr281	0	1	0	0
Olfr283	0	0	0	0
Asb8	614	820.371	706	813.077
Pfkm	817.012	817	737	773
Senp1	1768.78	2342.97	2206.16	2135.23
Slc48a1	227	301	280	240
Endou	12	2	3	1
Rpap3	907.972	1019.35	999.357	1016.53
Vmn2r108	0	0	0	0
Slc38a4	8643.96	11745.8	10366.9	10633
Slc38a1	5083.77	7234.26	6542.81	6395.18
Ano6	3734.11	4585.06	4309.65	4115.55
Slc26a8	0	2	5	10
Ccdc112	156	199	236.52	176
Dbx2	0	0	2	0
Nell2	0	1	0	1
Tmem117	3	6	2	9
Irak4	131.047	273.293	190.397	172.274
Prickle1	881.008	1032	1225.97	1308.38
Yaf2	1287	1504.78	1404	1239.88
Gxylt1	2666.96	3884.2	3402.03	3347
Cntn1	1	8	3	0
Lrrk2	364	581.004	536.001	697
Slc2a13	351	509	552	504
Cpne8	162.852	183.661	150.446	172.763
Alg10b	3490	4460.46	4245.92	4150
Rabl2	302	438.174	497	426.001
Acr	55	47	39	42
Lzts2	1846.12	1976.8	1796.78	1782.88
Mapk8ip2	4	12	16	16
Cpt1b	231	190.857	171.186	122.154
Klhdc7b	0	0	0	0
Odf3b	5	5	1	5
Tymp	20.965	23.87	20.199	43.715
Sco2	91.898	66.728	97.88	106.916
Ncaph2	4160.98	4257.17	3802.92	3986.13
Pggt1b	1748.46	2607.49	2332	2070.32
Lmf2	1825.67	2122.42	1829	1835.71
Adm2	0	0	4	0
Sbf1	2400.4	2825.49	2592	2369.4
Mapk11	506	568	488	446
Mapk12	961.478	1035.72	780.999	825
Hdac10	392	406.508	444.957	422
Mlc1	0	2	3	0
Pim3	941	869.291	907.585	850
Creld2	3540.91	2454.58	2494	1971
Alg12	591	569.999	545.001	493.421
Brd1	2109	2636	2624.59	2648
Zdhhc25	0	0	1	0
Stx3	275	341	348	317
Haus1	717.001	687.999	604.003	590
Tbc1d22a	584	579.222	577	496
Cerk	642	935	919	810
Gramd4	1000	1068	1120	916
Pkdrej	6	3	1	0
Sp7	7	21	22	9
Wnt7b	0	0	0	0
Ribc2	0	1	0	3
Smc1b	0	7	20	11
Eme2	382.199	563.871	508.014	564.867
5031439G07Rik	2428.81	3137.08	3137	3103.79
Nup50	3451	4224	3952.39	3610
Gm29666	126.092	169.282	104.431	114.395
Prr5	1508.59	1580.64	1242	1400
Rtl6	290.003	326	354	322
Prrc2a	16834.9	22207.8	19675.5	19204
Parvg	28	36	29	16
Parvb	3426.62	4407.01	3860.01	4254.62
Samm50	2584.21	2804.18	2492	2320
Sult4a1	19	13	19	15
Tspo	820	725	598	571.633
Mcat	567	638	630.161	629
A4galt	2	0	0	0
Poldip3	3260	3518.79	3356.48	3319
Serhl	549.317	620.513	480.455	528.102
Cyp2d26	3	7	0	1
Cyp2d22	18	9	23	25
Smdt1	1386	1335.01	1125	1170
Septin3	30	20	17	33
Cenpm	163	201	208	153
Srebf2	3436.06	4561.01	4333	3725
Mei1	0	0	0	0
Snu13	4292.78	4361.11	4100.23	3938.62
Desi1	1447.66	1850.34	1708	1546.23
Pmm1	505.001	672.002	570.594	638
Csdc2	18	7	21	20
Polr3h	550.082	586.389	504.386	447.013
Ep300	2579.03	3964.57	3595.65	3532.9
St13	7839.28	8988.45	8295.42	7785.23
Atp13a4	0	0	0	0
Slc25a17	1155.16	1148	981.001	1124
Mrtfa	917.764	1214.48	1055	1144
Cacna1i	0	0	0	0
Mgat3	79	57	116	73
Tab1	682.999	842	652	786
Syngr1	25	10	7	16
Rpl3	19897.2	22143.9	27224.8	26035.1
Pdgfb	433	345	491	492.945
Cbx7	7	35	13	7
Cbx6	1963.38	2300	2030	1676.01
Nptxr	37.052	97	78	82
Dnal4	634	649	546	625
Gtpbp1	1565.46	1751	1461	1615.88
Slk	4264.49	5982.66	5612.66	5044.97
Ifngr2	1046	1293	1076	1054
Tmem184b	3247.16	4126.58	3483.51	3642.09
Maff	346.013	412.918	336.557	377.542
Pla2g6	936	1051.35	999	1033.5
Gm49486	0	5.274	30.038	3.71
Pick1	510.419	483.727	515.962	465.289
Sox10	24	58	48	49
1700088E04Rik	15.331	20.91	28.592	2.46
Gcat	185.784	122	155	76.541
H1f0	7013.54	9484.71	7694.85	7718.98
Pdxp	605.002	612.596	637	555.168
Sh3bp1	708.385	937.957	755	651.405
Gm49510	3.614	39.692	0	15.894
Tmprss3	0	0	0	0
Gga1	1678.98	1903	1832	1715.89
Lgals2	3	9	2	3
Mfng	446	368.37	441	349
Elfn2	0	2	0	0
Cyth4	101	203	128	160
Rac2	39.087	18	4	35.647
Kctd17	989.642	1365	1141	1112.68
Csf2rb	11	15	46.897	12
Csf2rb2	9	11	29.103	13
Ncf4	0	1	0	0
Ift27	333	382	363	310
Cacng2	0	0	0	0
Eif3d	6526.46	6931.69	6311.61	6325.9
Foxred2	54	69	116	67
Txn2	2675	2629.56	2322	2380.13
Apol8	11	8	11	13
Apol11b	1	0	0	0
Apol10b	0	0	0	0
Apol7c	0	0	0	0
Doc2g	60.462	41.808	70.313	60.909
Apol9a	8	1	0	2
Apol7a	0	3	2	0
Rbfox2	4469.38	5842.18	5438.6	5164.99
Snx9	2136.24	2699.26	2427	2456.63
Apol6	4	6	1	3
Mb	2	5	6	0
1110038F14Rik	680.457	770.37	741	651
Commd5	429.755	464.004	375.076	421.57
Zfp7	436.098	591.319	601.227	657.322
Zfp251	685	800.006	850.028	764
Lrrc24	0	0	0	3.712
Recql4	461.768	549.527	522.636	504.176
Mfsd3	110.232	69.473	82.364	37.984
Gpt	109	119.001	84	105
Foxh1	46	20	8	27
Kifc2	33	18	19	16
Tonsl	642.2	833	669.999	687.001
Vps28	1181	1126	1044	1020
Cpsf1	2631.45	3314.5	3218.66	3363
Fbxl6	813.673	833	855.837	808.986
Scrt1	1	1	14	4
Hsf1	1211.05	1511.32	1323.15	1370.49
Bop1	2610.8	2771.82	2518.12	2316.67
Hgh1	341.031	347	364	328
Gm35339	29	47.014	40	73.166
Sharpin	733.999	724.565	676	773.476
Gpaa1	1842.56	1763.06	1691	1905.99
Exosc4	756.335	773.965	740.077	717.013
Grina	435.027	597	532.001	484.002
BC024139	0	0	0	0
Nrbp2	86.999	69.001	63.999	38
Iqank1	19	7	5	5
Fam83h	55	64	56	52
Mapk15	5	12	16	17
Zfp623	525.113	502	495	466
Tsta3	1029	956.206	972.001	963.085
Pycrl	1337.8	1307.01	1201.27	1226.02
Eef1d	7921.86	7490.29	6272.43	6717.89
Mroh6	0	1	5	0
Rhpn1	26	41	32	15
Atl3	2757.3	3939.17	3751.46	3495.34
Zfp41	1063.02	1509.9	1432.58	1558.55
Ly6h	217	171.001	168	140.999
Ly6g2	0	3	0	0
Ly6i	0	0	0	0
Gml	0	0	0	0
Ly6k	0	0	4	0
Ly6d	0	0	0	0
Them6	9	21	14	27
Arc	34	60	43	49
Adgrb1	11	1	5	7
Ptp4a3	1295	1173	1075	1029
Dennd3	454	503.001	577.871	524
Ptk2	4408.12	5446.97	5197.11	5435.73
Trappc9	960.463	1049.32	999	954
Kcnk9	0	1	0	0
Col22a1	41	47	19	45
Fam135b	0	0	0	0
Ankrd54	664.999	622	614.999	588.999
Smco1	2	3	0	0
Khdrbs3	680.004	644	642.007	557
Ndrg1	194	197	231	229
Ccn4	209	380	365	333.022
Phf20l1	1656	2142	2144	2301.44
Tmem71	13	5	9	12
Efr3a	1328.29	1821.5	1842	1758
Adcy8	4	4	0	1
Fam49b	1628.05	2214.02	1945.19	2081
Gsdmc4	0	1	1	0
Sorcs1	24	40	22	11
Slc7a4	14	15	20	17
A1bg	0	0	0	0
Dzip3	1073	1664.89	1649	1551
Washc5	1780.79	2573	2152.28	2367.67
Tatdn1	286.882	291.502	320.078	328.57
Rnf139	763.671	946.397	1017.6	969.205
Trmt12	200	246	226	258
Fer1l6	5	4	13	4
Fam91a1	3758.49	5768.24	5426.11	5638.94
Klhl38	0	0	0	0
Fbxo32	66	89.974	83.942	93
Atad2	3732.95	5096.05	4799	4476
Zhx1	1339.18	1662.22	1506.42	1526.79
Gm29394	19.242	7.32	10.059	16.252
Fam83a	14.001	5	3	0
Tbc1d31	569.999	533.999	574.001	577.413
Slc22a22	2	1	1	2
Has2	4085.74	6549.49	7013.01	7020.02
Sntb1	189	177	171	113
Deptor	46.08	87.032	53.024	50.042
Enpp2	45.919	59	44	70
Mal2	5	1	0	1
Tnfrsf11b	0	0	2	0
Myh15	0	0	0	2
Med30	757	766	579	606
Ddx11	1381.14	1521.06	1270	1408
Aard	151.008	204	168	168
Rad21	7787.89	10337.9	9348.95	8882.12
Utp23	375.868	487.77	458.526	400.982
Eif3h	7149.97	7191.69	6698.4	6394.97
Csmd3	0	0	0	0
Sybu	0	3	2	0
Eny2	2077.02	2271.95	2162.87	2161.8
Emc2	1151.67	1075	952.017	1025
Eif3e	6210.66	7047.73	6867.36	6486
Angpt1	82	88	106.078	101
Oxr1	1264.84	1843.98	1665.75	1596
Zfpm2	323	448	481.001	443
Lrp12	635	865.021	819.062	879
Dpys	0	0	0	0
Dcstamp	0	0	0	0
Fzd6	473.057	600.999	563.999	547
Mrps10	801.259	819.009	841.884	882.999
Odf1	0	1	0	0
Rrm2b	404.324	623.891	602.927	464.256
Umps	2348.13	2585.51	2554.58	2187.49
4930447A16Rik	0	0	0	0
Vmn2r105	0	0	0	0
Zfp706	4043.42	4950.43	4247.7	4188.87
Ankrd46	1414.09	1749	1628	1549
Spag1	139.999	172.945	147	152
Osr2	2	6	8	11
Stk3	1253	1657	1579.25	1622
Nipal2	120.095	118	139.001	107
Pop1	867.697	1255.08	1412	1291
Erich5	3	0	0	0
Rpl30	5873.48	5980.31	6712.22	6663.46
Mtdh	3540.62	4978.6	4582.78	4477.59
Rab11fip3	1214	1647	1598	1511
Robo2	374	621	518.999	409.193
Cpq	246	256	263.085	307
Sema5a	84	81	94	69
Cct5	11627.5	11875.2	11375.6	11196.6
Cmbl	104	94	83	63
Ropn1l	41	24	34	25
Ankrd33b	77	95	64	82
Slc52a2	658.012	711.002	638	710
Ticam2	9	9	12	13
Fbxl7	399	591	547.137	435
Marchf11	4	0	0	1
Dnajb11	5294.11	5195.26	5078	4676.86
Tssk5	2	1	0	0
Gal3st3	4.805	15.074	17.636	16.254
Cdh18	0	0	0	2
Gm49711	0	0	0	0
Rln1	0	2	4	0
Cdh10	10	33	42	37
Rsph3b	451.017	463.522	427.558	393.851
Plcb3	3140.3	3726.04	3463.33	3338.33
Cdh6	38.376	84	73.261	50.19
6030458C11Rik	1191.01	1631	1659.94	1647
Golph3	4984.92	6445.43	6070.86	5992.73
Mtmr12	1499	1879.96	1550.72	1636
Zfr	3764.01	4741.3	4520.61	4423.45
Sub1	6323.42	6593.45	5539.65	5410.76
Npr3	15391.8	18836.9	16530.4	15753
Tars	4154.38	4670.91	4264.55	4321.01
Slc45a2	0	0	5	0
Gsdmd	74.017	158.001	111	95
C1qtnf3	5	0	0	1
Rai14	7514.37	11008.3	9546.01	8979.94
Slc9a3r2	3204.86	3704.85	3221.04	3082.01
Ttc23l	0	2	0	0
Rad1	409.129	449.386	503.887	384
Brix1	1922	2319.66	2166.64	2222
Dnajc21	709	1004	852	943
Thap7	383.431	379.001	331.001	309.001
Agxt2	1	0	0	1
Spef2	2	4	1	1
Il7r	0	0	0	0
Capsl	2	0	0	0
Ugt3a2	10	10	10	8
Ugt3a1	2	3	2	4
Lmbrd2	656.615	1089.54	1037	1068
Skp2	2766.29	3513.33	3350.22	3135
Nadk2	1237	1654.58	1748.5	1764
Slc1a3	1495.03	2833.11	2522	2754
Nipbl	2624.32	4229.43	4026	4129.68
Cplane1	712	1030	1028.83	897.999
Wdr70	1000.21	1200	1079	1187.72
C9	0	0	0	0
Dab2	2551.8	3048	2761.98	2724
Ptger4	26	48	31.004	22
Prkaa1	1591	2250.24	2052	1879.11
Rpl37	7996.5	7947.37	6927.21	6265.57
C7	15	11	6	14
Mroh2b	0	0	0	0
Oxct1	2424	2719.92	2315.97	2275.98
AW549877	1623	1848.31	2007	2162
Fbxo4	197	201	179	145
Ccdc152	0	2.463	2.349	0
Abcb5	0	1	0	0
Sp4	214.216	407	342.999	380
Cdca7l	1008.62	1273.59	1256.75	1211.07
Rapgef5	3214	4158.4	3852.36	3797.64
Ptprn2	8	7	13	16
Ncapg2	1868.9	2384.21	2214.05	2255
Vipr2	44	48.002	71	52
Zfp386	553	579	711	716
Lclat1	535	787.136	624	561
Ik	3568	4336.08	3636.76	3623.45
Spats1	0	2.531	2.046	3
Vwa5b2	18	14	18	13
Cacul1	2818.92	3561.52	3492.78	3317
Kctd16	0	0	0	0
Tedc1	731	761	608	823
Mta1	3850.41	5000.72	4589.97	4508.45
Tex22	2	0	0	0
Pacs2	1451	1971	1678	1594.84
Btbd6	397	298	362	350
Brf1	1105.01	1174.86	1212	1100
Gpr132	0	1	2	0
Zbtb42	105	145	143.004	205
Siva1	1043.96	917.905	883.001	855.982
Inf2	1287	1770.45	1420	1450.07
A530016L24Rik	63	84	90	67
Kif26a	10648.6	13587.1	12893.8	13035.6
Ppp1r13b	2243.08	2780.81	2826	2843.66
Zfyve21	511	533	494	548
Xrcc3	307	310	345.136	320
Klc1	2414.01	2775	2525.13	2535
Apopt1	606	544.999	458	498.199
Eif5	10329.9	13512.9	13107.4	12687.7
Gm266	317	257	243	216
Tnfaip2	4663.8	4945.4	4581.98	4880.46
Traf3	629.014	1075	959.091	914.999
Rcor1	2606	3535.1	3175.48	3275.02
Ankrd9	48	49	38	34
Tecpr2	430	587	587	439
Hsp90aa1	27800.7	34888.8	32985.1	31018.8
Vdr	2	2	7	12.721
1700001K19Rik	0	2	2	3
Dync1h1	11324.7	16988.7	15288	15102.6
Ydjc	143.637	108.179	84.179	153
Ppp2r5c	3668.4	4411	3997.19	4101
Pkhd1l1	44	92	41	47
Eaf2	2	8	5	2
Rtl1	21	46	43	32
Begain	62	89	87	69
Wdr25	94	176	124	156
Slc25a47	97	70	94	89.999
Hhipl1	14	14	21	11
Ccdc85c	1895.91	2171.12	2296.69	2010.8
Ccnk	1423.62	1876	1579	1394
Vrk1	1717.26	2115.16	1832	1815.67
Papola	6668.75	8516.03	8106.56	7695.91
Ak7	0	5	1	6
Gskip	502.416	490.061	553.459	572.896
Tunar	0	0	0	0
Otulinl	10	10	16	3
Tcl1b2	0	0	0	0
Gsc	0	0	1	0
Gykl1	0	1	0	0
Serpina3n	7.105	9	4	7
Serpina3j	0	0	0	0
Serpina3g	51.753	64.499	69.948	52
Serpina3c	0	2	3	7
Ifnar2	890	1182.64	1019.96	999
Serpina3b	15	23	21	16
Olfr99	0	0	0	0
Serpina3a	5	1	1	0
Serpina5	0	1	0	4
Serpina12	2	0	0	12
Serpina9	0	2	0	0
Serpina11	0	0	2	0
Serpina1c	0	0	0	0
Serpina6	24	2	15	1
Ppp4r4	61	46	78	47
Ifi27	27	30.999	51	12
Fam181a	0	0	0	0
Prima1	5	6	1	0
Vgll3	0	15	8	0
Btbd7	2202.05	3467.17	3069.11	3250.38
Ubr7	1974.8	2488.91	2200.99	2070.3
Chst9	1	3	0	0
Gon7	360.28	409.936	351.825	295.551
Tmem251	303	292	298	264
Gm20604	471.613	690.005	627.495	784.819
Itpk1	118	142	135	160
Trip11	1207	1801.3	1763	1680
Tc2n	1	5	3	3
Ppp4r3a	2922.09	3824	3737.23	3722.3
Dglucy	16	32	35	24
Nrde2	560.001	654	692.999	704
Psmc1	6653.56	7451.7	6357.11	6699.94
Psca	0	0	0	0
Kcnk13	0	4	2	0
Tdp1	1169.7	1134.01	1100	967.001
Apbb3	535.242	573.158	605	524.688
Txnl4a	886.635	995.892	860.822	834.353
Gpr65	0	3	0	3
Galc	571.966	779.014	711.81	726.257
Tshr	0	2	1	2
Cep128	625	653	458	465
Dio2	0	4	1	15
Adck1	449.294	428	354.596	330
Gm5039	0	0	0	0
Fbxo38	1447.79	1786	1956.33	1773
Ubn1	2452	3383.04	3203.53	3131.6
Zfp51	244	307.473	345.652	333
Bicral	370	570	506.037	581
Slirp	967.335	976.449	839.267	808.421
Alkbh1	1022	1067.28	1238.02	1192.07
Vipas39	1114	1228.23	1191	1265.4
Tmed8	481	666	631	651.22
Coro7	910.03	1052.16	1003.9	1014
Ngb	2	7	6	2
Tmem63c	0	0	0	0
Slc29a2	177	176	166	153
Vash1	1080	1158.03	1085.01	1132
Esrrb	44	46.003	48	15
Gpatch2l	580.997	727.996	639.111	688.215
Ift43	355.973	435	387	321.563
Tgfb3	104	170	96	122
Cdx1	0	1	2	3
Flvcr2	35	8	14	22
Jdp2	176	214	149	115
Fos	268.035	213.175	788	746
Zc2hc1c	13	30	46	23
Mlh3	337.017	469.978	491	371
Pgf	165	216	158	188
Dlst	4716.5	5641.31	5172.79	5171.85
Ylpm1	2616.12	4172.98	3599.52	3552.33
Ltbp2	17	17.769	9	12
Isca2	480.032	527.999	555	514.999
Syndig1l	10	6	2	4
Vrtn	4	4	1	0
Lin52	299	319	317	328
Aldh6a1	297.971	321	354.448	289
Coq6	661.71	652	627	599.158
Fam161b	61	93	104	44
L3mbtl2	1222.73	1318.79	1149.41	1251.92
Ptgr2	611.913	826.825	793.6	733.73
Pnma1	21.506	18.823	21.736	19.616
Acot6	8	34	34	12
Acot1	176.408	261.9	229.807	181.007
Riox1	824	897	889.074	823.679
Numb	1711.37	1962.31	1884	1968.99
Psen1	1852.61	2344	1955	2063.93
Zfyve1	1132	1288.99	1246	1147
Upk3a	0	1	0	0
Dcaf4	420.982	471.999	442	479.589
Plin4	12	4	11	4
Rgs6	37	25	14	22
Sipa1l1	1832.31	2840	2559.02	2319
Pcnx	3213.54	4393.86	4373.64	4088.86
Map3k9	8	17	21	25
Ttc9	998.001	1201	1076	1278
Adam21	0	8	15	8
Adam4	24	8.323	10	5
Slc8a3	61.002	69	52	56
Smoc1	69	63	136	74
Ccdc177	0	0	0	0
Plekhd1	46	76	81	63
Galnt16	15	21	29	14
Actn1	13579.9	17355.3	14454.2	14691
Rbm27	1751.78	2480.84	2292	2053.99
Rad51b	89	64	65	55
Rdh12	14	14	5	12
Vti1b	1325	1370.97	1258.82	1167.84
Arg2	0	1	1.001	1.001
Tmem229b	298	503	442.999	494
Eif2s1	4866.02	5577.28	5210.98	5063.92
Atp6v1d	1012.96	1074	910	1063
Mpp5	1439	1923.96	1811	1812
Sfxn3	470	699	605	601
Fam71d	0	0	0	0
Max	1703.38	2025.15	1815.92	1693
Rab15	67	115.078	101	147
Sptb	114	65	40	92
Plekhg3	296.001	368.905	379.001	359.999
Rab5a	2271.78	3297.77	3095.53	2710.76
Hspa2	128	142	110	137
Zbtb25	221.042	285	319.001	252
Esr2	1	11	4	4
Syne2	3531	5026.82	4672	4320.14
Sgpp1	956.729	932	830	825
Wdr89	347.915	417.246	405.799	421.567
Ppp2r5e	1951.19	2481.5	2176	2101
Snapc1	479.88	601.722	560.551	619.842
Snapc1l	8.381	33.616	7.699	24.46
Hif1a	5379.41	7267.07	7292.74	7130.54
Prkch	2070.29	4423.57	4551.84	3033.52
Trmt5	467.123	491.018	430	483
Mnat1	887.711	1118.88	842.228	835.497
Mdga1	109	115	126.001	119
Six1	18	22	38	41
4930447C04Rik	85.004	210.001	246	189
Ppm1a	2494.35	3107.54	2947	2916.07
B3galt5	6	6	7	8
Gsdmc3	0	0	1	0
Pcnx4	470	557.666	485	598
Lrrc9	24	43	40	28
Ccdc175	0	0	1	0
L3hypdh	208.007	161	216	190
Daam1	2059	2758.22	2427.06	2375
2700049A03Rik	507	686	706	628
Ldlrad4	200	266	246.082	253.12
Psma3	3918.9	4377.65	4121.24	4208.07
Actr10	1976.47	2331.02	2169.25	2138.3
Tmx1	2664.96	3662.61	3247.77	3105.08
Trim9	2	5	12	7
Pygl	232	252	222	247
Abhd12b	0	0	1	0
Nin	1511	2158.43	1891.04	1807
Map4k5	2174.2	2803.73	2649.22	2587.59
Dmac2l	146	147.001	162.301	157
L2hgdh	479	558.003	482.978	450.988
Sos2	990.083	1368.01	1391.63	1343
Vcpkmt	432.001	404	468	459
Gm49383	227.156	242.321	318.412	279.109
Lrr1	236	226	207	198
Sting1	499	521.131	452	356.999
Chd1	3407.01	4513.1	4481.98	4671
Cidea	0	0	0	0
Ism2	32	27	35	33
Mis18bp1	1284.95	1492	1511.01	1731
Fancm	857.001	1302.63	1316.38	1363.49
Fkbp3	4413.96	4295.97	4020.79	3997.26
Togaram1	1427.03	1719.38	1727	1693.99
Klhl28	300	383	434	407
Shisa8	8	4	5	3
Wnt1	0	3	0	0
Ccdc50	3980.35	5808.77	5744.82	5300.06
Pnn	4468.49	5758.43	5074.35	4859
Trappc6b	882.395	1025.98	926.995	833.97
Gemin2	694.992	645.915	626	566
Sec23a	3567.25	4900.78	4432.01	4105.85
Mipol1	161.961	166.607	98.062	135.195
Prps1l3	924.008	1190.56	1087.98	1164.19
Pax9	4	4	6	2
Insm2	0	0	0	0
Aldoart2	0	5	0	3
Nfkbia	757	733	787	658
Prorp	441	546.373	461.321	494.243
Srp54c	2038.06	2794.5	2597.58	2334.01
Srp54b	1535.03	1754	1413.07	1275.61
Srp54a	2942.92	4151.02	3877.06	3970.9
Pcdhb14	26	34	13	40
2700097O09Rik	378.048	348.001	303.207	355
Baz1a	1611.6	2003.97	1744	1997.39
Egln3	425	458	470	431
Npas3	28	27	24	31
Akap6	24	37	13	73
Arhgap5	1941.96	2866.39	2805.12	2827.63
Heatr5a	2526.29	3047.97	2815.5	2778.11
Hectd1	5068.85	7234.68	7184.79	7211.15
Naga	410.004	428.999	364	416
Strn3	1779.73	2727.77	2417.95	2416.02
G2e3	1210.2	1406	1832.18	1934.1
Foxg1	0	0	0	0
Sorcs3	2	2	1	3
Sil1	375.089	379	316	330
Nova1	186	208	202	195
Dnajb9	1518	1650.98	1640.29	1522.87
Immp2l	45.999	34	43	23
Dock4	596	775	838.001	655
Arl4a	264	338	332	336
Etv1	468	624.001	499.44	637
Dgkb	0	0	0	0
Agmo	4	6	8	11
Map3k8	31	49	42	51
Ankmy2	851.291	1147.01	990	1040.36
Pcdha7	0	2.726	0	0
Tspan13	2462.22	2961.2	2756.65	2502
Kif21a	119	168	171	167
Ahr	592	800	958	825
Snx13	858.451	1096.14	973.001	1193
Gp5	104	39	27	74
Hdac9	25	56	14	54.999
Ferd3l	0	0	0	0
Twistnb	950.183	1219.81	1042.07	1096.83
Gphb5	0	0	0	0
Ccdc71l	591	714.167	649.234	671.977
Prkar2b	1072.17	1050	992.002	1154
Hbp1	1878.92	2498.74	2338.02	2351.78
1810013L24Rik	1046	1594.34	1357	1340.6
Gpr22	2	1	4	2
Cog5	941.08	1345.26	1383.98	1360.42
Dld	2507.58	3308.38	3116.78	2955.76
Lamb1	10218.9	12880.6	12822.1	11891.6
Fam110c	0	6	6	3
Sh3yl1	97	132	102	104
Sntg2	5	2	4	2
Ttc7	30	33.001	37	31
Nek9	2891.9	4019.05	3743	3243.68
Cmpk2	62	35	45	41
Abcd2	41	21	50	31
Acsbg3	5	9	6	4
Ptx4	0	0	0	0
Mboat2	919.017	1200	1133	1294.01
Cys1	2	5	1	12
Pole2	690.781	858.095	900.856	818.631
Grhl1	14	21	17	12
Taf1b	518	556.559	575.733	581.951
Srsf5	6977.59	9454.34	8423.05	8896.35
Ywhaq	14405.6	17283.4	15747.2	15314.3
Iah1	361.844	302.169	321.835	298.698
Asap2	2371.67	3312.3	3385.73	3128.82
Glis2	1102.94	1393.96	1224.45	1141.27
Hoxc10	1	0	0	0
Hpcal1	598	573.776	479	464.017
Odc1	10880.9	9974.05	9536.09	8959.71
Atp6v1c2	3	1	1	1
Pdia6	21719.8	22476.4	19807.5	19187
Fgd2	27	52.001	64.999	55
2410004P03Rik	10	5	11	2
E2f6	2178	2850.73	2763	2712.01
Lratd1	13.024	6	15	4
Gtse1	1323	1436	1223	1401.11
Ddx1	5829.72	6328.73	6087.62	6213.35
Rad51ap2	4	2	0	0
Smc6	2060	2436.86	3094.7	2881
Gen1	770.375	858.036	902.732	860.679
Msgn1	0	0	0	0
Kcns3	5	10	20	29
Rdh14	206	187	132	172
Nt5c1b	2	0	0	0
Agpat4	962.452	1123	977	885
Ctnnd2	81	147	160	188
Matn3	4	6	18	6
Pum2	4929.56	6832.32	6325.69	6212.98
Rhob	6182.85	8291.38	7593.22	7828.96
Mrpl2	1084.12	1057	1052	1000
Hs1bp3	657.898	638.635	628	603
Gdf7	6	42	25	16
Atad2b	1562.77	2273.26	2202.3	2509.55
Mfsd2b	139.999	107.023	81.027	117.056
D030056L22Rik	455.917	632.782	578.842	530.454
Wdcp	415.406	410.182	446.86	397.961
Sf3b6	2136.69	2022.63	1785	1741
Itsn2	1960.1	2603.98	2790.71	2640.96
Ptrhd1	210.446	177.553	262.661	245.014
Adcy3	324.309	539.477	562.132	446.58
Dnajc27	297	413.972	391.008	415
Pomc	32	22	16	10
Gdnf	4	21	10	15
Dtnb	337.002	286.696	339.375	241.001
Kif3c	1052.63	1166.09	1304.86	1125.63
Rab10	4466.19	5694.01	5453.04	4885.26
Lrrc10b	19	11	12	10
BC147527	0	0	0	0
Ripply3	537	481	404	430
Ndufb9	1868.96	1792.3	1597.58	1470.42
Zfp131	1137.87	1376.27	1367.9	1512.03
Hmgcs1	2692.37	3724.66	3465.26	3325.9
Ccl28	2	21	29	30
Tmem267	146.001	473.066	459	394
4833420G17Rik	969.939	1227.86	1157.23	1241.14
Paip1	2872.5	3836.83	3498.31	3482.31
Nnt	911.176	1364.13	1196.58	1183.32
Pfdn5	2569.19	2282.85	1972.14	2007.76
[truncated: 18,440 more rows]
[truncated: 3 more columns]
